# Supplementary material for: Critical Role of the Acetylene Content and Fe/C Ratio on the Thickness and Density of Vertically Aligned Carbon Nanotubes Grown at Low Temperature by a One-Step Catalytic Chemical Vapor Deposition Process
Source: Nanomaterials (Basel). 2022 Jul 7;12(14):2338. doi: 10.3390/nano12142338 (PMC9316033; doi:10.3390/nano12142338)
Supplement: Supplementary file 1 [file nanomaterials-12-02338-s001.zip]

Archive with 1 entries (1 files):
- nanomaterials-1776719-supplementary.pdf
